# Supplementary material for: Digital Microfluidic Platform to Maximize Diagnostic Tests with Low Sample Volumes from Newborns and Pediatric Patients
Source: Diagnostics (Basel). 2020 Jan 1;10(1):21. doi: 10.3390/diagnostics10010021 (PMC7169462; doi:10.3390/diagnostics10010021)
Supplement: Supplementary file 1 [file diagnostics-10-00021-s001.zip]

Archive with 3 entries (2 files):
- diagnostics-679498 supplementary/
- diagnostics-679498 supplementary/diagnostics-679498-video caption.rtf
- diagnostics-679498 supplementary/Sista Video_Diagnostics.wmv
